# Supplementary material for: A five-compartment model of age-specific transmissibility of SARS-CoV-2
Source: Infect Dis Poverty. 2020 Aug 26;9:117. doi: 10.1186/s40249-020-00735-x (PMC7447599; doi:10.1186/s40249-020-00735-x)
Supplement: Supplementary file 1 — Additional file 1: Table S1. The epidemic data of COVID-19 in Hunan Province [file 40249_2020_735_MOESM1_ESM.xlsx]

## Sheet: Sheet1
Table S1. The epidemic data of COVID-19 in Hunan Province
Exposed date	Onset date	Diagnosised date	Single exposed or not	Age group	Imported or not	Symptomatic or not
2019-12-28	2020-01-05	2020-01-23	No	2	Yes	Yes
	2020-01-05	2020-01-31		3	Yes	Yes
	2020-01-06	2020-01-11		2	No	No
	2020-01-07	2020-01-17		2	Yes	Yes
	2020-01-08	2020-02-05		3	Yes	Yes
2020-01-01	2020-01-10	2020-01-21	No	3	Yes	Yes
	2020-01-10	2020-01-24		3	Yes	Yes
	2020-01-10	2020-01-24		4	Yes	Yes
	2020-01-10	2020-01-24		3	Yes	Yes
	2020-01-10	2020-01-27		3	Yes	Yes
	2020-01-10	2020-02-01		2	Yes	Yes
	2020-01-10	2020-01-27		2	No	Yes
	2020-01-10	2020-01-17		2	No	Yes
	2020-01-11	2020-01-26		2	Yes	Yes
	2020-01-11	2020-01-29		2	Yes	Yes
	2020-01-12	2020-01-25		3	Yes	Yes
	2020-01-12	2020-01-25		2	Yes	Yes
	2020-01-12	2020-01-27		2	Yes	Yes
2020-01-13	2020-01-13	2020-01-22	Yes	2	Yes	Yes
	2020-01-13	2020-01-24		3	Yes	Yes
	2020-01-13	2020-01-25		3	Yes	Yes
	2020-01-13	2020-01-26		3	Yes	Yes
	2020-01-14	2020-01-25		3	Yes	Yes
	2020-01-14	2020-01-30		2	Yes	Yes
	2020-01-14	2020-01-29		2	Yes	Yes
	2020-01-14	2020-01-22		3	Yes	Yes
2020-01-15	2020-01-15	2020-01-25	Yes	2	Yes	Yes
2020-01-15	2020-01-15	2020-01-25	Yes	3	Yes	Yes
2020-01-15	2020-01-15	2020-02-03	Yes	2	Yes	Yes
2020-01-15	2020-01-15	2020-01-28	Yes	2	Yes	Yes
	2020-01-15	2020-01-23		2	Yes	Yes
	2020-01-16	2020-01-23		2	Yes	Yes
	2020-01-16	2020-01-24		2	Yes	Yes
	2020-01-16	2020-01-25		3	Yes	Yes
	2020-01-16	2020-01-25		3	Yes	Yes
	2020-01-16	2020-01-27		3	Yes	Yes
	2020-01-16	2020-01-27		2	Yes	Yes
	2020-01-16	2020-01-28		2	Yes	Yes
	2020-01-16	2020-02-01		2	Yes	Yes
	2020-01-16	2020-01-23		3	Yes	Yes
	2020-01-16	2020-01-24		3	Yes	Yes
	2020-01-16	2020-01-25		3	Yes	Yes
	2020-01-16	2020-01-25		2	Yes	Yes
	2020-01-16	2020-01-25		2	Yes	Yes
2020-01-19	2020-01-17	2020-01-23	No	4	Yes	Yes
2020-01-11	2020-01-17	2020-01-25	No	2	Yes	Yes
2020-01-23	2020-01-17	2020-01-25	No	3	Yes	Yes
2020-01-17	2020-01-17	2020-01-25	Yes	3	Yes	Yes
2020-01-17	2020-01-17	2020-01-25	Yes	3	Yes	Yes
2020-01-17	2020-01-17	2020-01-25	Yes	3	Yes	Yes
	2020-01-17	2020-01-25		2	Yes	Yes
	2020-01-17	2020-01-28		2	Yes	Yes
	2020-01-17	2020-01-28		3	Yes	Yes
	2020-01-17	2020-01-28		2	Yes	Yes
	2020-01-17	2020-02-03		3	Yes	Yes
	2020-01-17	2020-01-28		2	Yes	Yes
	2020-01-17	2020-02-03		4	No	Yes
	2020-01-17	2020-02-08		4	Yes	Yes
	2020-01-17	2020-01-23		3	Yes	Yes
	2020-01-17	2020-01-26		2	Yes	Yes
	2020-01-17	2020-01-22		3	Yes	Yes
2020-01-18	2020-01-18	2020-01-24	Yes	3	Yes	Yes
2020-01-18	2020-01-18	2020-01-24	Yes	2	Yes	Yes
2020-01-18	2020-01-18	2020-01-24	Yes	2	Yes	Yes
	2020-01-18	2020-01-25		3	Yes	Yes
	2020-01-18	2020-01-25		2	Yes	Yes
	2020-01-18	2020-01-27		2	Yes	Yes
	2020-01-18	2020-01-27		3	Yes	Yes
	2020-01-18	2020-01-27		2	Yes	Yes
	2020-01-18	2020-01-28		2	Yes	Yes
	2020-01-18	2020-01-28		3	Yes	Yes
	2020-01-18	2020-01-29		4	Yes	Yes
	2020-01-18	2020-01-30		2	Yes	Yes
	2020-01-18	2020-02-01		2	Yes	Yes
	2020-01-18	2020-01-26		2	Yes	Yes
	2020-01-18	2020-01-23		3	Yes	Yes
	2020-01-18	2020-01-26		3	Yes	Yes
	2020-01-18	2020-01-26		3	Yes	Yes
	2020-01-18	2020-01-28		2	Yes	Yes
	2020-01-18	2020-02-02		3	Yes	Yes
	2020-01-18	2020-02-01		3	Yes	Yes
2019-01-01	2020-01-19	2020-01-24	No	3	Yes	Yes
2020-01-19	2020-01-19	2020-01-25	Yes	2	Yes	Yes
2020-01-19	2020-01-19	2020-01-25	Yes	2	Yes	Yes
	2020-01-19	2020-01-26		2	Yes	Yes
	2020-01-19	2020-01-26		2	Yes	Yes
	2020-01-19	2020-01-27		3	Yes	Yes
	2020-01-19	2020-01-27		4	Yes	Yes
	2020-01-19	2020-01-27		3	Yes	Yes
	2020-01-19	2020-01-31		2	Yes	Yes
	2020-01-19	2020-01-28		3	Yes	Yes
	2020-01-19	2020-01-31		4	No	Yes
	2020-01-19	2020-02-01		4	Yes	Yes
	2020-01-19	2020-01-24		3	Yes	Yes
	2020-01-19	2020-01-27		3	Yes	Yes
	2020-01-19	2020-01-25		2	Yes	Yes
	2020-01-19	2020-01-25		4	Yes	Yes
	2020-01-19	2020-01-24		2	Yes	Yes
	2020-01-19	2020-02-01		3	Yes	Yes
	2020-01-19	2020-01-22		3	Yes	Yes
2020-01-11	2020-01-20	2020-01-25	No	2	Yes	Yes
2020-01-17	2020-01-20	2020-01-25	No	3	Yes	Yes
2020-01-16	2020-01-20	2020-01-25	No	2	Yes	Yes
2020-01-20	2020-01-20	2020-01-25	Yes	3	Yes	Yes
2020-01-20	2020-01-20	2020-01-26	Yes	3	Yes	Yes
2020-01-20	2020-01-20	2020-01-27	Yes	3	Yes	Yes
2020-01-20	2020-01-20	2020-01-27	Yes	3	Yes	Yes
	2020-01-20	2020-02-02		3	Yes	Yes
	2020-01-20	2020-02-02		2	Yes	Yes
	2020-01-20	2020-02-03		2	Yes	Yes
	2020-01-20	2020-02-04		2	Yes	Yes
	2020-01-20	2020-02-02		2	Yes	Yes
	2020-01-20	2020-01-29		3	Yes	Yes
	2020-01-20	2020-02-02		3	No	Yes
	2020-01-20	2020-02-03		4	No	Yes
	2020-01-20	2020-01-31		3	No	Yes
	2020-01-20	2020-01-29		3	No	Yes
	2020-01-20	2020-01-28		3	No	Yes
	2020-01-20	2020-01-29		2	Yes	Yes
	2020-01-20	2020-02-01		3	No	Yes
	2020-01-20	2020-02-01		3	No	Yes
	2020-01-20	2020-01-24		3	Yes	Yes
	2020-01-20	2020-01-24		2	Yes	Yes
	2020-01-20	2020-01-25		3	No	Yes
	2020-01-20	2020-01-25		3	Yes	Yes
	2020-01-20	2020-01-30		3	Yes	Yes
	2020-01-20	2020-01-21		2	No	Yes
	2020-01-20	2020-01-24		2	No	Yes
	2020-01-20	2020-01-28		2	No	Yes
	2020-01-20	2020-01-25		3	Yes	Yes
	2020-01-20	2020-01-29		3	Yes	Yes
2020-01-17	2020-01-21	2020-01-25	No	2	Yes	Yes
2020-01-14	2020-01-21	2020-01-26	No	4	Yes	Yes
2020-12-27	2020-01-21	2020-01-26	No	2	Yes	Yes
2020-01-11	2020-01-21	2020-01-27	No	2	Yes	Yes
2020-01-21	2020-01-21	2020-01-27	Yes	2	Yes	Yes
2020-01-21	2020-01-21	2020-01-27	Yes	2	Yes	Yes
2020-01-21	2020-01-21	2020-01-27	Yes	2	Yes	Yes
2020-01-21	2020-01-21	2020-01-27	Yes	3	Yes	Yes
2020-01-21	2020-01-21	2020-01-28	Yes	2	Yes	Yes
2020-01-21	2020-01-21	2020-01-28	Yes	2	Yes	Yes
2020-01-21	2020-01-21	2020-01-28	Yes	2	Yes	Yes
2020-01-21	2020-01-21	2020-01-28	Yes	2	Yes	Yes
2020-01-21	2020-01-21	2020-01-28	Yes	2	Yes	Yes
2020-01-21	2020-01-21	2020-01-30	Yes	2	Yes	Yes
2020-01-21	2020-01-21	2020-01-30	Yes	2	Yes	Yes
2020-01-21	2020-01-21	2020-01-31	Yes	3	Yes	Yes
	2020-01-21	2020-02-04		2	Yes	Yes
	2020-01-21	2020-02-05		2	Yes	Yes
	2020-01-21	2020-02-08		3	Yes	Yes
	2020-01-21	2020-02-08		2	Yes	Yes
	2020-01-21	2020-01-31		2	Yes	Yes
	2020-01-21	2020-02-03		2	Yes	Yes
	2020-01-21	2020-01-29		2	Yes	Yes
	2020-01-21			2	No	Yes
	2020-01-21	2020-01-25		2	Yes	Yes
	2020-01-21	2020-02-04		4	No	Yes
	2020-01-21	2020-01-29		2	Yes	Yes
	2020-01-21	2020-01-27		3	Yes	Yes
	2020-01-21	2020-01-28		3	No	Yes
	2020-01-21	2020-01-24		4	Yes	Yes
	2020-01-21	2020-01-27		3	No	Yes
	2020-01-21	2020-01-25		3	Yes	Yes
	2020-01-21	2020-01-27		3	No	No
2020-01-13	2020-01-22	2020-01-24	No	1	Yes	Yes
2020-01-22	2020-01-22	2020-01-25	No	3	Yes	Yes
2019-01-01	2020-01-22	2020-01-25	No	2	Yes	Yes
2020-01-14	2020-01-22	2020-01-25	No	3	Yes	Yes
2020-01-22	2020-01-22	2020-01-25	Yes	2	Yes	Yes
2020-01-22	2020-01-22	2020-01-26	Yes	3	Yes	Yes
2020-01-22	2020-01-22	2020-01-26	Yes	2	Yes	Yes
2020-01-22	2020-01-22	2020-01-26	Yes	2	Yes	Yes
2020-01-22	2020-01-22	2020-01-26	Yes	2	Yes	Yes
2020-01-22	2020-01-22	2020-01-27	Yes	2	Yes	Yes
2020-01-22	2020-01-22	2020-01-27	Yes	3	Yes	Yes
2020-01-22	2020-01-22	2020-01-27	Yes	2	Yes	Yes
2020-01-22	2020-01-22	2020-01-28	Yes	2	Yes	Yes
	2020-01-22	2020-01-28		2	Yes	Yes
	2020-01-22	2020-01-28		2	Yes	Yes
	2020-01-22	2020-01-28		4	Yes	Yes
	2020-01-22	2020-01-28		3	Yes	Yes
	2020-01-22	2020-01-29		3	Yes	Yes
	2020-01-22	2020-01-30		2	Yes	Yes
	2020-01-22	2020-01-31		2	Yes	Yes
	2020-01-22	2020-02-01		3	Yes	Yes
	2020-01-22	2020-02-03		4	Yes	Yes
	2020-01-22	2020-02-03		2	Yes	Yes
	2020-01-22	2020-01-29		3	Yes	Yes
	2020-01-22	2020-01-31		2	Yes	Yes
	2020-01-22	2020-01-29		2	Yes	Yes
	2020-01-22	2020-02-05		2	Yes	Yes
	2020-01-22	2020-01-28		2	Yes	Yes
	2020-01-22	2020-01-28		3	Yes	Yes
	2020-01-22	2020-01-31		2	Yes	Yes
	2020-01-22	2020-01-28		2	Yes	Yes
	2020-01-22	2020-01-31		2	Yes	Yes
	2020-01-22	2020-02-03		4	Yes	Yes
	2020-01-22	2020-01-27		2	Yes	Yes
	2020-01-22	2020-01-27		2	Yes	Yes
	2020-01-22	2020-01-24		2	Yes	Yes
	2020-01-22	2020-01-27		3	Yes	Yes
	2020-01-22	2020-01-26		2	Yes	Yes
	2020-01-22	2020-02-01		3	No	Yes
	2020-01-22	2020-02-09		3	No	Yes
	2020-01-22	2020-01-29		3	Yes	Yes
	2020-01-22	2020-01-26		3	Yes	Yes
	2020-01-22	2020-01-30		2	Yes	Yes
	2020-01-22	2020-01-30		4	No	Yes
	2020-01-22	2020-01-25		3	Yes	Yes
	2020-01-22	2020-02-03		3	Yes	Yes
	2020-01-22	2020-01-27		2	No	Yes
	2020-01-22	2020-01-30		2	No	Yes
	2020-01-22	2020-02-03		3	No	Yes
	2020-01-22	2020-01-26		2	Yes	Yes
	2020-01-22	2020-01-28		3	Yes	Yes
2020-01-20	2020-01-23	2020-01-26	No	2	Yes	Yes
2020-01-09	2020-01-23	2020-01-26	No	3	Yes	Yes
2020-01-13	2020-01-23	2020-01-26	No	3	Yes	Yes
2020-01-18	2020-01-23	2020-01-27	No	3	Yes	Yes
2020-01-23	2020-01-23	2020-01-27	No	2	Yes	Yes
2020-01-16	2020-01-23	2020-01-27	No	3	Yes	Yes
2020-01-19	2020-01-23	2020-01-27	No	2	Yes	Yes
2020-01-14	2020-01-23	2020-01-28	No	2	Yes	Yes
2020-01-13	2020-01-23	2020-01-28	No	2	Yes	Yes
2020-01-23	2020-01-23	2020-01-28	Yes	3	Yes	Yes
2020-01-23	2020-01-23	2020-01-29	Yes	2	Yes	Yes
2020-01-23	2020-01-23	2020-01-30	Yes	3	Yes	Yes
2020-01-23	2020-01-23	2020-01-31	Yes	3	Yes	Yes
2020-01-23	2020-01-23	2020-01-31	Yes	2	Yes	Yes
2020-01-23	2020-01-23	2020-01-31	Yes	2	Yes	Yes
2020-01-23	2020-01-23	2020-02-03	Yes	2	Yes	Yes
2020-01-23	2020-01-23	2020-02-03	Yes	2	Yes	Yes
2020-01-23	2020-01-23	2020-02-04	Yes	3	Yes	Yes
	2020-01-23	2020-02-04		3	Yes	Yes
	2020-01-23	2020-02-02		2	Yes	Yes
	2020-01-23	2020-02-01		2	Yes	Yes
	2020-01-23	2020-02-01		2	Yes	Yes
	2020-01-23	2020-01-28		3	Yes	Yes
	2020-01-23	2020-01-29		2	Yes	Yes
	2020-01-23	2020-01-28		2	Yes	Yes
	2020-01-23	2020-01-28		2	Yes	Yes
	2020-01-23	2020-02-01		2	No	Yes
	2020-01-23	2020-01-30		2	No	Yes
	2020-01-23	2020-01-29		3	Yes	Yes
	2020-01-23	2020-01-29		3	Yes	Yes
	2020-01-23	2020-01-30		3	No	Yes
	2020-01-23	2020-01-30		3	No	Yes
	2020-01-23	2020-02-04		2	No	Yes
	2020-01-23	2020-02-07		4	Yes	Yes
	2020-01-23	2020-02-03		4	Yes	Yes
	2020-01-23	2020-01-26		2	Yes	Yes
	2020-01-23	2020-01-31		2	Yes	Yes
	2020-01-23	2020-01-28		4	No	Yes
	2020-01-23	2020-01-30		2	Yes	Yes
	2020-01-23	2020-01-30		3	Yes	Yes
	2020-01-23	2020-02-05		2	No	Yes
	2020-01-23	2020-02-04		3	No	Yes
	2020-01-23	2020-01-28		3	Yes	Yes
	2020-01-23	2020-02-02		3	Yes	Yes
	2020-01-23	2020-01-28		2	Yes	No
	2020-01-23	2020-01-28		2	Yes	No
	2020-01-23	2020-02-08		2	No	Yes
	2020-01-23	2020-01-26		2	Yes	Yes
	2020-01-23	2020-02-11		2	No	Yes
	2020-01-23	2020-01-28		2	No	No
	2020-01-23	2020-01-28		2	No	No
	2020-01-23	2020-01-29		3	No	Yes
	2020-01-23	2020-01-30		3	No	Yes
	2020-01-23	2020-01-30		2	No	Yes
	2020-01-23	2020-01-28		3	No	Yes
	2020-01-23	2020-01-26		2	No	Yes
	2020-01-23	2020-01-31		2	Yes	Yes
	2020-01-23	2020-02-04		2	Yes	Yes
	2020-01-23	2020-02-01		2	Yes	Yes
2020-01-14	2020-01-24	2020-01-25	No	3	Yes	Yes
2020-01-19	2020-01-24	2020-01-26	No	2	Yes	Yes
2020-01-25	2020-01-24	2020-01-26	No	2	Yes	Yes
2020-01-18	2020-01-24	2020-01-26	No	2	Yes	Yes
2020-01-21	2020-01-24	2020-01-26	No	2	Yes	Yes
2020-01-10	2020-01-24	2020-01-27	No	2	Yes	Yes
2020-01-18	2020-01-24	2020-01-27	No	2	Yes	Yes
2019-01-01	2020-01-24	2020-01-27	No	2	Yes	Yes
2019-01-01	2020-01-24	2020-01-27	No	2	Yes	Yes
2019-01-01	2020-01-24	2020-01-27	No	2	Yes	Yes
2020-01-21	2020-01-24	2020-01-28	No	2	Yes	Yes
2020-01-21	2020-01-24	2020-01-28	No	3	Yes	Yes
2020-01-21	2020-01-24	2020-01-29	No	3	Yes	Yes
2020-01-24	2020-01-24	2020-01-29	Yes	2	Yes	Yes
2020-01-24	2020-01-24	2020-01-29	Yes	3	Yes	Yes
2020-01-24	2020-01-24	2020-01-29	Yes	3	Yes	Yes
2020-01-24	2020-01-24	2020-01-30	Yes	2	Yes	Yes
2020-01-24	2020-01-24	2020-01-31	Yes	4	Yes	Yes
	2020-01-24	2020-01-31		2	Yes	Yes
	2020-01-24	2020-01-31		2	Yes	Yes
	2020-01-24	2020-02-01		2	Yes	Yes
	2020-01-24	2020-01-31		3	Yes	Yes
	2020-01-24	2020-02-01		4	Yes	Yes
	2020-01-24	2020-02-02		2	Yes	Yes
	2020-01-24	2020-02-03		3	Yes	Yes
	2020-01-24	2020-02-03		3	Yes	Yes
	2020-01-24	2020-02-03		3	Yes	Yes
	2020-01-24	2020-02-03		2	Yes	Yes
	2020-01-24	2020-02-04		3	Yes	Yes
	2020-01-24	2020-02-05		3	Yes	Yes
	2020-01-24	2020-02-02		3	Yes	Yes
	2020-01-24	2020-02-01		2	Yes	Yes
	2020-01-24	2020-02-03		2	Yes	Yes
	2020-01-24	2020-01-28		3	Yes	Yes
	2020-01-24	2020-02-04		3	Yes	Yes
	2020-01-24	2020-02-06		4	No	Yes
	2020-01-24	2020-02-01		3	Yes	Yes
	2020-01-24	2020-01-25		2	No	Yes
	2020-01-24	2020-01-26		2	Yes	Yes
	2020-01-24	2020-01-27		3	Yes	Yes
	2020-01-24	2020-02-11		2	No	Yes
	2020-01-24	2020-02-05		2	No	Yes
	2020-01-24	2020-01-27		3	Yes	Yes
	2020-01-24	2020-02-10		2	No	Yes
	2020-01-24	2020-02-08		2	No	Yes
	2020-01-24	2020-01-29		3	No	Yes
	2020-01-24	2020-02-08		2	Yes	Yes
	2020-01-24	2020-02-04		3	No	Yes
	2020-01-24	2020-02-03		3	No	Yes
	2020-01-24	2020-02-11		2	No	Yes
	2020-01-24	2020-02-05		2	Yes	Yes
	2020-01-24	2020-01-30		4	Yes	Yes
	2020-01-24	2020-02-02		4	Yes	Yes
	2020-01-24	2020-01-29		3	Yes	Yes
	2020-01-24	2020-02-01		3	Yes	Yes
	2020-01-24	2020-02-04		2	No	Yes
	2020-01-24	2020-01-28		3	No	Yes
	2020-01-24	2020-02-05		2	No	Yes
	2020-01-24	2020-01-25		3	Yes	Yes
	2020-01-24	2020-01-25		2	Yes	Yes
	2020-01-24	2020-01-25		2	Yes	Yes
	2020-01-24	2020-01-27		3	Yes	Yes
	2020-01-24	2020-01-26		4	Yes	Yes
	2020-01-24	2020-01-28		3	Yes	Yes
	2020-01-24	2020-01-29		2	Yes	No
	2020-01-24	2020-01-28		3	No	Yes
	2020-01-24	2020-02-03		2	No	Yes
	2020-01-24	2020-02-03		2	No	Yes
	2020-01-24	2020-02-09		3	Yes	Yes
	2020-01-24	2020-01-28		2	Yes	Yes
	2020-01-24	2020-01-31		2	No	Yes
	2020-01-24	2020-01-29		2	Yes	Yes
	2020-01-24	2020-01-26		2	No	Yes
	2020-01-24	2020-01-30		2	Yes	Yes
	2020-01-24	2020-01-28		2	Yes	Yes
2020-01-20	2020-01-25	2020-01-26	No	2	Yes	Yes
2020-01-18	2020-01-25	2020-01-26	No	2	Yes	Yes
2020-01-14	2020-01-25	2020-01-27	No	2	Yes	Yes
2020-01-17	2020-01-25	2020-01-27	No	4	Yes	Yes
2020-01-24	2020-01-25	2020-01-28	No	2	Yes	Yes
2020-01-15	2020-01-25	2020-01-28	No	2	Yes	Yes
2020-01-21	2020-01-25	2020-01-28	No	3	Yes	Yes
2020-01-22	2020-01-25	2020-01-29	No	3	Yes	Yes
2020-01-18	2020-01-25	2020-01-29	No	2	Yes	Yes
2020-01-25	2020-01-25	2020-01-29	No	3	Yes	Yes
2020-01-25	2020-01-25	2020-01-30	Yes	2	Yes	Yes
2020-01-25	2020-01-25	2020-01-30	Yes	2	Yes	Yes
2020-01-25	2020-01-25	2020-01-30	Yes	2	Yes	Yes
2020-01-25	2020-01-25	2020-01-30	Yes	2	Yes	Yes
2020-01-25	2020-01-25	2020-01-30	Yes	2	Yes	Yes
	2020-01-25	2020-02-01		2	Yes	Yes
	2020-01-25	2020-02-03		3	Yes	Yes
	2020-01-25	2020-02-03		2	Yes	Yes
	2020-01-25	2020-02-04		2	Yes	Yes
	2020-01-25	2020-02-16		4	Yes	Yes
	2020-01-25	2020-02-03		2	Yes	Yes
	2020-01-25	2020-01-30		2	Yes	Yes
	2020-01-25	2020-01-31		3	No	Yes
	2020-01-25	2020-02-01		3	Yes	Yes
	2020-01-25	2020-02-03		3	No	Yes
	2020-01-25	2020-01-29		2	Yes	Yes
	2020-01-25	2020-01-30		2	Yes	Yes
	2020-01-25	2020-02-05		3	No	Yes
	2020-01-25	2020-02-01		2	No	Yes
	2020-01-25			2	Yes	Yes
	2020-01-25	2020-02-04		3	No	Yes
	2020-01-25	2020-01-28		2	No	Yes
	2020-01-25	2020-01-28		3	No	Yes
	2020-01-25	2020-02-02		2	No	Yes
	2020-01-25	2020-02-03		3	No	Yes
	2020-01-25	2020-02-10		3	No	Yes
	2020-01-25	2020-02-04		2	Yes	Yes
	2020-01-25	2020-01-27		3	Yes	Yes
	2020-01-25	2020-02-03		2	Yes	Yes
	2020-01-25	2020-02-03		3	No	Yes
	2020-01-25	2020-01-30		2	Yes	Yes
	2020-01-25	2020-02-01		2	No	Yes
	2020-01-25	2020-02-01		3	Yes	Yes
	2020-01-25	2020-01-31		2	No	Yes
	2020-01-25	2020-02-01		3	No	Yes
	2020-01-25	2020-02-02		3	No	Yes
	2020-01-25	2020-01-28		3	No	Yes
	2020-01-25	2020-01-30		2	No	No
	2020-01-25	2020-01-30		3	No	No
	2020-01-25	2020-01-31		2	No	Yes
	2020-01-25	2020-01-31		2	No	Yes
	2020-01-25	2020-02-07		2	No	Yes
	2020-01-25	2020-02-03		4	Yes	Yes
	2020-01-25	2020-02-04		4	Yes	Yes
2020-01-20	2020-01-26	2020-01-28	No	2	Yes	Yes
2020-01-09	2020-01-26	2020-01-28	No	2	Yes	Yes
2020-01-21	2020-01-26	2020-01-28	No	2	Yes	Yes
2020-01-21	2020-01-26	2020-01-29	No	2	Yes	Yes
2020-01-17	2020-01-26	2020-01-30	No	2	Yes	Yes
2020-01-24	2020-01-26	2020-01-30	No	2	Yes	Yes
2020-01-24	2020-01-26	2020-01-30	No	2	Yes	Yes
2020-01-21	2020-01-26	2020-01-30	No	2	Yes	Yes
2020-01-22	2020-01-26	2020-01-31	No	2	Yes	Yes
2020-01-14	2020-01-26	2020-01-31	No	3	Yes	Yes
2020-01-26	2020-01-26	2020-01-31	Yes	2	Yes	Yes
	2020-01-26	2020-01-31		3	Yes	Yes
	2020-01-26	2020-02-01		3	Yes	Yes
	2020-01-26	2020-02-02		2	Yes	Yes
	2020-01-26	2020-02-02		2	Yes	Yes
	2020-01-26	2020-02-02		3	Yes	Yes
	2020-01-26	2020-02-02		3	Yes	Yes
	2020-01-26	2020-02-03		3	Yes	Yes
	2020-01-26	2020-02-03		3	Yes	Yes
	2020-01-26	2020-02-04		3	Yes	Yes
	2020-01-26	2020-02-05		2	Yes	Yes
	2020-01-26	2020-02-09		3	Yes	Yes
	2020-01-26	2020-02-10		4	Yes	Yes
	2020-01-26	2020-01-31		3	Yes	Yes
	2020-01-26	2020-02-14		3	Yes	Yes
	2020-01-26	2020-01-28		2	Yes	Yes
	2020-01-26	2020-02-05		4	Yes	Yes
	2020-01-26	2020-01-28		2	Yes	Yes
	2020-01-26	2020-02-09		3	Yes	Yes
	2020-01-26	2020-02-13		2	Yes	No
	2020-01-26	2020-02-01		2	No	Yes
	2020-01-26	2020-01-30		2	Yes	Yes
	2020-01-26	2020-02-03		3	No	Yes
	2020-01-26	2020-01-31		2	Yes	Yes
	2020-01-26	2020-01-31		2	Yes	Yes
	2020-01-26	2020-01-31		2	No	No
	2020-01-26	2020-02-04		4	No	Yes
	2020-01-26	2020-01-31		2	Yes	Yes
	2020-01-26	2020-02-05		3	No	Yes
	2020-01-26	2020-01-29		3	Yes	Yes
	2020-01-26	2020-01-29		2	No	Yes
	2020-01-26	2020-02-02		2	Yes	Yes
	2020-01-26	2020-02-07		4	No	Yes
	2020-01-26	2020-02-17		4	No	Yes
	2020-01-26	2020-02-08		2	No	Yes
	2020-01-26	2020-02-06		3	No	Yes
	2020-01-26	2020-02-02		2	Yes	Yes
	2020-01-26	2020-02-05		3	No	Yes
	2020-01-26	2020-01-31		2	Yes	No
	2020-01-26	2020-02-06		3	No	Yes
	2020-01-26	2020-02-07		3	No	Yes
	2020-01-26	2020-02-02		2	Yes	Yes
	2020-01-26	2020-02-04		4	No	Yes
	2020-01-26	2020-01-30		3	Yes	Yes
	2020-01-26	2020-01-29		2	No	Yes
	2020-01-26	2020-01-29		2	Yes	Yes
	2020-01-26	2020-01-31		2	Yes	Yes
2020-01-20	2020-01-27	2020-01-28	No	2	Yes	Yes
2020-01-15	2020-01-27	2020-01-28	No	3	Yes	Yes
2020-01-15	2020-01-27	2020-01-29	No	2	Yes	Yes
2020-01-22	2020-01-27	2020-01-29	No	2	Yes	Yes
2020-01-22	2020-01-27	2020-01-29	No	4	Yes	Yes
2020-01-20	2020-01-27	2020-01-30	No	3	Yes	Yes
2020-01-20	2020-01-27	2020-01-30	No	2	Yes	Yes
2020-01-20	2020-01-27	2020-01-31	No	2	Yes	Yes
2020-01-14	2020-01-27	2020-02-01	No	2	Yes	Yes
2020-01-21	2020-01-27	2020-02-02	No	4	Yes	Yes
2020-01-17	2020-01-27	2020-02-02	No	3	Yes	Yes
2020-01-21	2020-01-27	2020-02-05	No	4	Yes	Yes
	2020-01-27	2020-02-06		3	Yes	Yes
	2020-01-27	2020-02-06		3	Yes	Yes
	2020-01-27	2020-02-07		3	Yes	Yes
	2020-01-27	2020-02-07		4	Yes	Yes
	2020-01-27	2020-02-09		2	Yes	Yes
	2020-01-27	2020-01-28		2	Yes	Yes
	2020-01-27	2020-01-31		2	Yes	Yes
	2020-01-27	2020-01-29		4	Yes	Yes
	2020-01-27	2020-01-29		1	Yes	Yes
	2020-01-27	2020-02-06		4	Yes	Yes
	2020-01-27	2020-01-31		2	Yes	Yes
	2020-01-27	2020-01-28		3	Yes	Yes
	2020-01-27	2020-01-28		4	Yes	Yes
	2020-01-27	2020-02-01		3	Yes	Yes
	2020-01-27	2020-01-29		2	Yes	Yes
	2020-01-27	2020-02-01		3	No	Yes
	2020-01-27	2020-02-01		1	No	No
	2020-01-27	2020-01-29		2	Yes	Yes
	2020-01-27	2020-02-01		2	Yes	Yes
	2020-01-27	2020-01-29		3	No	Yes
	2020-01-27	2020-02-05		3	No	Yes
	2020-01-27	2020-01-27		2	No	Yes
	2020-01-27	2020-01-28		1	Yes	Yes
	2020-01-27	2020-01-30		1	Yes	Yes
	2020-01-27	2020-02-01		2	Yes	Yes
	2020-01-27	2020-02-03		4	No	Yes
	2020-01-27	2020-01-29		4	Yes	Yes
	2020-01-27	2020-02-04		2	Yes	Yes
	2020-01-27	2020-01-31		3	No	Yes
	2020-01-27	2020-02-02		3	No	Yes
	2020-01-27	2020-02-09		2	No	Yes
	2020-01-27	2020-02-01		4	Yes	Yes
	2020-01-27	2020-01-30		2	Yes	Yes
	2020-01-27	2020-02-04		2	No	Yes
	2020-01-27	2020-02-03		4	No	Yes
	2020-01-27	2020-01-30		2	No	Yes
	2020-01-27	2020-01-30		2	Yes	Yes
	2020-01-27	2020-02-01		1	Yes	Yes
	2020-01-27	2020-02-01		2	No	Yes
	2020-01-27	2020-01-29		2	No	Yes
	2020-01-27	2020-01-30		2	No	Yes
	2020-01-27			3	No	Yes
	2020-01-27	2020-02-01		2	No	Yes
	2020-01-27	2020-02-02		3	No	Yes
	2020-01-27	2020-02-01		3	Yes	No
	2020-01-27	2020-02-01		3	Yes	Yes
	2020-01-27	2020-02-02		2	No	Yes
	2020-01-27	2020-02-03		3	Yes	Yes
	2020-01-27	2020-01-30		2	Yes	Yes
2020-01-20	2020-01-28	2020-01-28	No	2	Yes	Yes
2020-01-19	2020-01-28	2020-01-29	No	2	Yes	Yes
2020-01-23	2020-01-28	2020-01-30	No	2	Yes	Yes
2020-01-17	2020-01-28	2020-01-30	No	3	Yes	Yes
2020-01-21	2020-01-28	2020-01-30	No	2	Yes	Yes
2020-01-22	2020-01-28	2020-01-31	No	2	Yes	Yes
2020-01-19	2020-01-28	2020-01-31	No	2	Yes	Yes
2020-01-17	2020-01-28	2020-02-01	No	3	Yes	Yes
2020-01-25	2020-01-28	2020-02-02	No	3	Yes	Yes
2020-01-28	2020-01-28	2020-02-03	Yes	4	Yes	Yes
	2020-01-28	2020-02-03		2	Yes	Yes
	2020-01-28	2020-02-05		3	Yes	Yes
	2020-01-28	2020-02-05		3	Yes	Yes
	2020-01-28	2020-02-04		3	Yes	Yes
	2020-01-28	2020-02-11		3	Yes	Yes
	2020-01-28	2020-02-01		2	Yes	Yes
	2020-01-28	2020-01-30		2	Yes	Yes
	2020-01-28	2020-01-31		3	No	Yes
	2020-01-28	2020-01-31		3	No	Yes
	2020-01-28	2020-01-31		2	Yes	Yes
	2020-01-28	2020-02-02		2	Yes	No
	2020-01-28	2020-01-30		2	Yes	Yes
	2020-01-28	2020-02-05		3	No	Yes
	2020-01-28	2020-01-30		2	No	Yes
	2020-01-28	2020-02-01		4	Yes	Yes
	2020-01-28	2020-02-05		4	Yes	Yes
	2020-01-28	2020-01-31		3	No	Yes
	2020-01-28	2020-02-01		4	No	Yes
	2020-01-28	2020-02-12		4	No	Yes
	2020-01-28	2020-02-01		3	Yes	Yes
	2020-01-28	2020-02-02		2	No	Yes
	2020-01-28	2020-02-02		2	No	No
	2020-01-28	2020-02-10		2	No	Yes
	2020-01-28	2020-02-03		3	Yes	Yes
	2020-01-28	2020-02-05		3	Yes	Yes
	2020-01-28	2020-02-01		4	Yes	Yes
	2020-01-28	2020-01-31		3	No	Yes
	2020-01-28	2020-02-02		2	No	Yes
	2020-01-28	2020-02-02		2	No	Yes
	2020-01-28	2020-02-02		4	No	Yes
	2020-01-28	2020-02-06		3	Yes	Yes
	2020-01-28	2020-02-02		2	Yes	Yes
	2020-01-28	2020-02-05		3	No	Yes
	2020-01-28	2020-02-01		3	No	Yes
	2020-01-28	2020-02-04		2	No	Yes
	2020-01-28	2020-02-01		3	No	Yes
	2020-01-28	2020-01-30		3	Yes	Yes
	2020-01-28	2020-02-07		1	No	Yes
	2020-01-28	2020-02-04		3	No	Yes
2020-01-22	2020-01-29	2020-01-30	No	2	Yes	Yes
2020-01-18	2020-01-29	2020-01-30	No	2	Yes	Yes
2020-01-21	2020-01-29	2020-01-30	No	3	Yes	Yes
2020-01-23	2020-01-29	2020-01-30	No	2	Yes	Yes
2020-01-22	2020-01-29	2020-01-30	No	2	Yes	Yes
2020-01-22	2020-01-29	2020-01-30	No	3	Yes	Yes
2020-01-19	2020-01-29	2020-01-29	No	2	Yes	Yes
2019-01-01	2020-01-29	2020-01-31	No	2	Yes	Yes
2020-01-19	2020-01-29	2020-02-01	No	2	Yes	Yes
2020-01-23	2020-01-29	2020-02-01	No	2	Yes	Yes
2019-03-05	2020-01-29	2020-02-02	No	2	Yes	Yes
2020-01-22	2020-01-29	2020-02-03	No	2	Yes	Yes
2020-01-24	2020-01-29	2020-02-03	No	2	Yes	Yes
2020-01-01	2020-01-29	2020-02-04	No	3	Yes	Yes
	2020-01-29	2020-02-08		2	Yes	Yes
	2020-01-29	2020-02-08		2	Yes	Yes
	2020-01-29	2020-02-08		3	Yes	Yes
	2020-01-29	2020-02-09		2	Yes	Yes
	2020-01-29	2020-02-09		4	Yes	Yes
	2020-01-29	2020-02-01		3	Yes	Yes
	2020-01-29	2020-02-05		3	Yes	Yes
	2020-01-29	2020-02-10		2	Yes	Yes
	2020-01-29	2020-01-30		2	Yes	Yes
	2020-01-29	2020-02-01		3	Yes	Yes
	2020-01-29	2020-01-31		3	Yes	Yes
	2020-01-29	2020-02-04		2	Yes	Yes
	2020-01-29	2020-02-02		2	Yes	Yes
	2020-01-29	2020-01-31		3	Yes	Yes
	2020-01-29	2020-02-01		2	No	Yes
	2020-01-29	2020-02-01		3	No	Yes
	2020-01-29	2020-02-03		2	Yes	No
	2020-01-29	2020-02-02		3	Yes	Yes
	2020-01-29	2020-02-05		2	No	Yes
	2020-01-29	2020-02-03		2	No	No
	2020-01-29	2020-01-30		2	No	Yes
	2020-01-29	2020-01-30		2	Yes	Yes
	2020-01-29	2020-01-31		2	Yes	Yes
	2020-01-29	2020-02-04		2	No	Yes
	2020-01-29	2020-02-09		2	No	Yes
	2020-01-29	2020-02-03		2	No	No
	2020-01-29	2020-02-03		1	No	No
	2020-01-29	2020-01-29		3	Yes	Yes
	2020-01-29	2020-01-29		1	No	Yes
	2020-01-29	2020-02-01		3	Yes	Yes
	2020-01-29	2020-02-01		3	No	Yes
	2020-01-29	2020-01-30		4	No	Yes
	2020-01-29	2020-02-02		2	Yes	Yes
	2020-01-29	2020-02-01		3	Yes	Yes
	2020-01-29	2020-01-31		2	No	Yes
	2020-01-29	2020-01-31		2	No	Yes
	2020-01-29	2020-02-04		2	Yes	Yes
	2020-01-29	2020-01-31		1	Yes	Yes
	2020-01-29	2020-02-04		4	Yes	Yes
	2020-01-29	2020-02-03		3	No	Yes
	2020-01-29	2020-02-03		1	No	Yes
	2020-01-29	2020-02-02		3	No	Yes
	2020-01-29	2020-02-01		3	No	Yes
	2020-01-29	2020-02-05		3	No	Yes
	2020-01-29	2020-02-09		3	Yes	Yes
	2020-01-29	2020-02-02		3	Yes	Yes
	2020-01-29	2020-02-01		2	Yes	Yes
	2020-01-29	2020-02-06		4	Yes	Yes
	2020-01-29	2020-02-03		2	No	Yes
	2020-01-29	2020-02-03		1	No	No
	2020-01-29	2020-01-31		4	Yes	Yes
	2020-01-29	2020-02-03		3	Yes	No
	2020-01-29	2020-02-03		2	No	No
	2020-01-29	2020-02-01		2	No	Yes
	2020-01-29	2020-02-01		3	Yes	Yes
	2020-01-29	2020-02-05		3	No	Yes
2020-01-23	2020-01-30	2020-01-31	No	2	Yes	Yes
2020-01-18	2020-01-30	2020-02-02	No	3	Yes	Yes
2020-01-19	2020-01-30	2020-02-02	No	2	Yes	Yes
2020-01-23	2020-01-30	2020-02-02	No	3	Yes	Yes
2020-01-24	2020-01-30	2020-02-03	No	2	Yes	Yes
2020-01-24	2020-01-30	2020-02-03	No	2	Yes	Yes
2020-01-16	2020-01-30	2020-02-03	No	2	Yes	Yes
2020-01-17	2020-01-30	2020-02-03	No	3	Yes	Yes
	2020-01-30	2020-02-05		2	Yes	Yes
	2020-01-30	2020-02-05		3	Yes	Yes
	2020-01-30	2020-02-06		2	Yes	Yes
	2020-01-30	2020-02-08		2	Yes	Yes
	2020-01-30	2020-02-10		3	Yes	Yes
	2020-01-30	2020-02-05		2	Yes	Yes
	2020-01-30	2020-02-05		2	Yes	Yes
	2020-01-30	2020-02-12		2	Yes	Yes
	2020-01-30	2020-02-06		3	Yes	Yes
	2020-01-30	2020-02-01		2	Yes	Yes
	2020-01-30	2020-02-01		3	No	Yes
	2020-01-30	2020-02-01		3	Yes	Yes
	2020-01-30	2020-02-03		3	No	Yes
	2020-01-30	2020-02-04		3	No	No
	2020-01-30	2020-01-31		4	No	Yes
	2020-01-30	2020-02-05		3	No	Yes
	2020-01-30	2020-02-07		4	No	Yes
	2020-01-30	2020-02-05		3	No	Yes
	2020-01-30	2020-02-10		4	No	Yes
	2020-01-30	2020-02-02		3	No	Yes
	2020-01-30	2020-02-01		3	No	Yes
	2020-01-30	2020-02-04		2	Yes	Yes
	2020-01-30	2020-02-06		3	Yes	Yes
	2020-01-30	2020-02-09		3	No	Yes
	2020-01-30	2020-02-04		3	No	Yes
	2020-01-30	2020-02-04		2	No	Yes
	2020-01-30	2020-02-01		2	No	Yes
	2020-01-30	2020-02-04		2	No	No
	2020-01-30	2020-02-06		2	No	Yes
	2020-01-30	2020-02-02		2	No	Yes
	2020-01-30	2020-02-04		2	No	Yes
	2020-01-30	2020-02-02		3	Yes	Yes
	2020-01-30	2020-02-04		1	Yes	No
	2020-01-30	2020-02-05		2	No	Yes
	2020-01-30	2020-02-12		3	No	Yes
2020-01-19	2020-01-31	2020-01-31	No	2	Yes	Yes
2020-01-25	2020-01-31	2020-02-01	No	2	Yes	Yes
2020-01-17	2020-01-31	2020-02-01	No	2	Yes	Yes
2020-01-17	2020-01-31	2020-02-02	No	3	Yes	Yes
2020-01-25	2020-01-31	2020-02-03	No	3	Yes	Yes
2020-01-24	2020-01-31	2020-02-04	No	2	Yes	Yes
2020-01-21	2020-01-31	2020-02-04	No	2	Yes	Yes
2020-01-29	2020-01-31	2020-02-04	No	3	Yes	Yes
2020-01-19	2020-01-31	2020-02-04	No	2	Yes	Yes
2020-01-24	2020-01-31	2020-02-05	No	3	Yes	Yes
2020-01-27	2020-01-31	2020-02-05	No	2	Yes	Yes
2020-01-31	2020-01-31	2020-02-06	Yes	2	Yes	Yes
	2020-01-31	2020-02-03		3	Yes	Yes
	2020-01-31	2020-02-06		3	Yes	Yes
	2020-01-31	2020-02-09		3	Yes	Yes
	2020-01-31	2020-02-01		2	Yes	Yes
	2020-01-31	2020-01-31		1	Yes	No
	2020-01-31	2020-02-01		2	Yes	Yes
	2020-01-31	2020-02-03		4	Yes	Yes
	2020-01-31	2020-02-03		2	No	Yes
	2020-01-31	2020-02-02		4	No	Yes
	2020-01-31	2020-02-08		2	Yes	Yes
	2020-01-31	2020-02-07		4	No	Yes
	2020-01-31	2020-02-01		4	No	Yes
	2020-01-31	2020-02-03		2	No	Yes
	2020-01-31	2020-02-03		2	No	Yes
	2020-01-31	2020-02-03		2	No	Yes
	2020-01-31	2020-02-06		2	No	Yes
	2020-01-31	2020-02-06		2	Yes	Yes
	2020-01-31	2020-02-04		4	No	Yes
	2020-01-31	2020-02-04		3	No	Yes
	2020-01-31	2020-02-04		2	No	Yes
	2020-01-31	2020-02-01		2	Yes	Yes
	2020-01-31	2020-02-09		3	No	Yes
	2020-01-31	2020-02-06		3	Yes	Yes
	2020-01-31	2020-02-06		2	Yes	Yes
	2020-01-31	2020-02-03		3	No	Yes
	2020-01-31	2020-02-04		3	No	Yes
	2020-01-31	2020-02-05		4	No	No
	2020-01-31	2020-02-03		2	No	Yes
	2020-01-31	2020-02-05		3	No	No
	2020-01-31	2020-02-08		3	No	Yes
	2020-01-31	2020-02-04		3	Yes	Yes
	2020-01-31	2020-02-04		3	Yes	Yes
	2020-01-31	2020-02-02		2	Yes	Yes
	2020-01-31	2020-02-05		2	Yes	No
	2020-01-31	2020-02-06		2	No	Yes
	2020-01-31	2020-02-07		4	No	No
	2020-01-31	2020-02-04		2	No	Yes
	2020-01-31	2020-02-05		2	No	Yes
2020-10-21	2020-02-01	2020-02-02	No	3	Yes	Yes
2020-01-20	2020-02-01	2020-02-02	No	3	Yes	Yes
2020-01-22	2020-02-01	2020-02-03	No	3	Yes	Yes
2020-01-19	2020-02-01	2020-02-05	No	2	Yes	Yes
2020-01-24	2020-02-01	2020-02-06	No	1	Yes	Yes
2020-01-24	2020-02-01	2020-02-06	No	3	Yes	Yes
2020-01-25	2020-02-01	2020-02-07	No	2	Yes	Yes
2020-01-28	2020-02-01	2020-02-09	No	2	Yes	Yes
2020-01-22	2020-02-01	2020-02-12	No	4	Yes	Yes
2020-01-21	2020-02-01	2020-02-01	No	2	Yes	Yes
2020-01-25	2020-02-01	2020-02-05	No	3	Yes	Yes
	2020-02-01	2020-02-03		3	Yes	Yes
	2020-02-01	2020-02-02		2	Yes	Yes
	2020-02-01	2020-02-02		4	Yes	Yes
	2020-02-01	2020-02-03		3	Yes	Yes
	2020-02-01	2020-02-03		2	Yes	Yes
	2020-02-01	2020-02-12		4	Yes	Yes
	2020-02-01	2020-02-02		2	No	Yes
	2020-02-01	2020-02-06		4	No	No
	2020-02-01	2020-02-06		3	No	No
	2020-02-01	2020-02-03		4	No	Yes
	2020-02-01	2020-02-04		2	Yes	Yes
	2020-02-01	2020-02-08		3	No	Yes
	2020-02-01	2020-02-03		3	No	Yes
	2020-02-01	2020-02-03		4	No	Yes
	2020-02-01	2020-02-06		3	No	Yes
	2020-02-01	2020-02-05		2	Yes	Yes
	2020-02-01	2020-02-08		4	Yes	Yes
	2020-02-01	2020-02-05		4	No	Yes
	2020-02-01	2020-02-06		2	No	Yes
	2020-02-01	2020-02-02		2	No	Yes
	2020-02-01	2020-02-06		3	No	Yes
	2020-02-01	2020-02-06		2	Yes	Yes
	2020-02-01	2020-02-06		3	No	Yes
	2020-02-01	2020-02-12		3	No	Yes
	2020-02-01	2020-02-06		2	Yes	Yes
	2020-02-01	2020-02-06		2	Yes	Yes
	2020-02-01	2020-02-06		1	No	No
	2020-02-01	2020-02-06		2	No	No
	2020-02-01	2020-02-02		4	No	Yes
	2020-02-01	2020-02-07		4	No	Yes
	2020-02-01	2020-02-03		3	Yes	Yes
	2020-02-01	2020-02-04		4	No	Yes
	2020-02-01	2020-02-04		3	No	Yes
	2020-02-01	2020-02-03		2	No	Yes
	2020-02-01	2020-02-07		4	No	Yes
2020-01-20	2020-02-02	2020-02-06	No	2	Yes	Yes
2020-01-26	2020-02-02	2020-02-07	No	2	Yes	Yes
2020-01-20	2020-02-02	2020-02-09	No	4	Yes	Yes
2020-01-18	2020-02-02	2020-02-09	No	2	Yes	Yes
2020-01-04	2020-02-02	2020-02-04	No	4	Yes	Yes
2020-01-22	2020-02-02	2020-02-06	No	3	No	Yes
2020-01-24	2020-02-02	2020-02-05	No	2	No	Yes
2020-01-28	2020-02-02	2020-02-02	No	3	Yes	Yes
2020-01-16	2020-02-02	2020-02-03	No	1	No	Yes
2020-01-22	2020-02-02	2020-02-06	No	2	Yes	Yes
2020-01-19	2020-02-02	2020-02-07	No	3	No	No
2020-01-24	2020-02-02	2020-02-07	No	4	No	No
2020-01-23	2020-02-02	2020-02-11	No	2	No	Yes
2020-01-27	2020-02-02	2020-02-07	No	3	No	Yes
	2020-02-02	2020-02-05		4	No	Yes
	2020-02-02	2020-02-07		2	Yes	No
	2020-02-02	2020-02-03		2	No	Yes
	2020-02-02	2020-02-14		3	No	Yes
	2020-02-02	2020-02-06		4	Yes	Yes
	2020-02-02	2020-02-05		3	No	Yes
	2020-02-02	2020-02-06		3	Yes	Yes
	2020-02-02	2020-02-06		4	No	Yes
	2020-02-02	2020-02-03		3	Yes	Yes
	2020-02-02	2020-02-04		3	Yes	Yes
	2020-02-02	2020-02-07		1	Yes	Yes
	2020-02-02	2020-02-11		2	No	Yes
	2020-02-02	2020-02-04		2	No	Yes
	2020-02-02	2020-02-07		1	No	Yes
	2020-02-02	2020-02-10		3	No	Yes
	2020-02-02	2020-02-03		1	No	Yes
	2020-02-02	2020-02-04		3	No	Yes
2020-01-20	2020-02-03	2020-02-08	No	3	Yes	Yes
2020-01-19	2020-02-03	2020-02-10	No	4	Yes	Yes
2020-01-23	2020-02-03	2020-02-19	No	3	Yes	Yes
2020-01-21	2020-02-03	2020-02-03	No	3	Yes	Yes
2020-01-14	2020-02-03	2020-02-04	No	3	Yes	No
2020-01-21	2020-02-03	2020-02-04	No	2	Yes	No
2020-01-20	2020-02-03	2020-02-13	No	2	Yes	No
2020-01-23	2020-02-03	2020-02-10	No	4	Yes	Yes
2020-01-24	2020-02-03	2020-02-04	No	3	Yes	Yes
2020-01-22	2020-02-03	2020-02-03	No	2	Yes	No
2020-01-14	2020-02-03	2020-02-04	No	3	Yes	Yes
2020-01-28	2020-02-03	2020-02-06	No	2	No	Yes
2020-01-23	2020-02-03	2020-02-04	No	3	No	Yes
2020-01-21	2020-02-03	2020-02-04	No	3	No	Yes
2020-01-11	2020-02-03	2020-02-06	No	3	No	Yes
2020-01-20	2020-02-03	2020-02-08	No	4	No	No
2020-01-25	2020-02-03	2020-02-10	No	2	No	Yes
2020-01-24	2020-02-03	2020-02-08	No	3	No	No
2020-02-03	2020-02-03	2020-02-11	Yes	3	No	Yes
	2020-02-03	2020-02-10		3	No	Yes
	2020-02-03	2020-02-07		4	No	Yes
	2020-02-03	2020-02-08		2	No	No
	2020-02-03	2020-02-09		2	No	Yes
	2020-02-03	2020-02-03		4	No	Yes
	2020-02-03	2020-02-05		4	No	Yes
	2020-02-03	2020-02-08		1	No	No
	2020-02-03	2020-02-08		3	No	No
	2020-02-03	2020-02-08		2	No	No
	2020-02-03	2020-02-08		1	No	No
	2020-02-03	2020-02-05		1	Yes	Yes
	2020-02-03	2020-02-08		2	No	No
	2020-02-03	2020-02-08		2	Yes	No
	2020-02-03	2020-02-08		2	Yes	No
	2020-02-03	2020-02-08		3	Yes	Yes
	2020-02-03	2020-02-06		3	No	Yes
	2020-02-03	2020-01-29		3	Yes	Yes
	2020-02-03	2020-02-05		2	No	Yes
	2020-02-03	2020-02-05		3	No	Yes
	2020-02-03	2020-02-04		2	No	Yes
	2020-02-03	2020-02-03		3	No	Yes
	2020-02-03	2020-02-12		3	No	Yes
	2020-02-03	2020-02-10		2	No	Yes
	2020-02-03	2020-02-06		2	No	Yes
	2020-02-03	2020-02-08		3	No	Yes
	2020-02-03	2020-02-10		3	No	Yes
2020-01-20	2020-02-04	2020-02-05	No	4	Yes	Yes
2020-01-24	2020-02-04	2020-02-08	No	2	Yes	Yes
2020-01-24	2020-02-04	2020-02-04	No	2	Yes	Yes
2020-01-24	2020-02-04	2020-02-05	No	1	Yes	No
2020-01-23	2020-02-04	2020-02-05	No	2	Yes	No
2020-01-21	2020-02-04	2020-02-04	No	3	Yes	No
2020-01-29	2020-02-04	2020-02-04	No	2	Yes	No
2020-01-31	2020-02-04	2020-02-04	No	2	Yes	Yes
2020-01-18	2020-02-04	2020-02-08	No	3	No	Yes
2019-03-05	2020-02-04	2020-02-04	No	2	No	Yes
2020-01-17	2020-02-04	2020-02-05	No	3	No	Yes
	2020-02-04	2020-02-08		4	Yes	Yes
	2020-02-04	2020-02-08		4	No	Yes
	2020-02-04	2020-02-06		3	No	Yes
	2020-02-04	2020-02-12		3	No	Yes
	2020-02-04	2020-02-08		2	Yes	No
	2020-02-04	2020-02-09		3	No	No
	2020-02-04	2020-02-09		2	No	No
	2020-02-04	2020-02-09		2	No	No
	2020-02-04	2020-02-06		4	Yes	Yes
	2020-02-04	2020-02-06		3	Yes	Yes
	2020-02-04	2020-02-08		2	No	Yes
	2020-02-04	2020-02-09		2	No	No
	2020-02-04	2020-02-06		2	No	Yes
	2020-02-04	2020-02-08		2	No	Yes
	2020-02-04	2020-02-10		3	No	Yes
	2020-02-04	2020-02-08		4	Yes	Yes
	2020-02-04	2020-02-05		2	Yes	Yes
	2020-02-04	2020-02-09		2	No	No
	2020-02-04	2020-02-09		2	No	No
	2020-02-04	2020-02-09		1	No	No
	2020-02-04	2020-02-09		1	No	No
	2020-02-04	2020-02-05		2	Yes	Yes
	2020-02-04	2020-02-09		3	No	No
	2020-02-04	2020-02-09		1	No	No
	2020-02-04	2020-02-09		1	No	No
	2020-02-04	2020-02-09		2	No	No
	2020-02-04	2020-02-09		1	No	No
	2020-02-04	2020-02-09		1	No	No
2020-01-21	2020-02-05	2020-02-06	No	1	Yes	Yes
2020-01-24	2020-02-05	2020-02-09	No	4	Yes	Yes
2020-01-24	2020-02-05	2020-02-05	No	1	Yes	No
2020-01-19	2020-02-05	2020-02-04	No	4	No	Yes
2020-01-24	2020-02-05	2020-02-05	No	1	No	Yes
2020-01-13	2020-02-05	2020-02-06	No	1	No	Yes
	2020-02-05	2020-02-10		3	Yes	Yes
	2020-02-05	2020-02-10		1	No	Yes
	2020-02-05	2020-02-10		4	No	Yes
	2020-02-05	2020-02-10		2	No	Yes
	2020-02-05	2020-02-06		3	No	Yes
	2020-02-05	2020-02-06		4	No	Yes
	2020-02-05	2020-02-08		1	No	Yes
	2020-02-05	2020-02-08		3	Yes	Yes
	2020-02-05	2020-02-06		4	No	Yes
	2020-02-05	2020-02-09		2	No	Yes
	2020-02-05	2020-02-07		3	No	Yes
	2020-02-05	2020-02-10		3	No	No
	2020-02-05	2020-02-10		1	No	No
	2020-02-05	2020-02-10		3	No	No
	2020-02-05	2020-02-10		4	No	No
	2020-02-05	2020-02-08		3	Yes	Yes
	2020-02-05	2020-02-10		3	Yes	No
	2020-02-05	2020-02-10		3	No	No
	2020-02-05	2020-02-10		4	No	Yes
	2020-02-05			2	No	Yes
	2020-02-05	2020-02-10		3	No	No
	2020-02-05			1	Yes	No
	2020-02-05	2020-02-10		3	Yes	No
	2020-02-05	2020-02-10		1	No	No
	2020-02-05	2020-02-06		3	No	Yes
2020-01-20	2020-02-06	2020-02-07	No	2	Yes	Yes
2020-01-23	2020-02-06	2020-02-07	No	3	Yes	Yes
2020-01-24	2020-02-06	2020-02-09	No	3	Yes	Yes
2020-01-22	2020-02-06	2020-02-10	No	3	Yes	Yes
	2020-02-06	2020-02-10		3	Yes	Yes
	2020-02-06	2020-02-14		3	Yes	Yes
	2020-02-06	2020-02-08		4	Yes	Yes
	2020-02-06	2020-02-06		2	Yes	No
	2020-02-06	2020-02-06		2	Yes	No
	2020-02-06	2020-02-08		2	No	Yes
	2020-02-06	2020-02-07		4	Yes	Yes
	2020-02-06	2020-02-08		3	No	Yes
	2020-02-06	2020-02-11		3	No	Yes
	2020-02-06	2020-02-11		3	No	Yes
	2020-02-06	2020-02-10		2	Yes	Yes
	2020-02-06	2020-02-08		2	Yes	Yes
	2020-02-06	2020-02-10		4	No	Yes
	2020-02-06	2020-02-08		4	No	Yes
	2020-02-06	2020-02-11		3	No	No
	2020-02-06	2020-02-11		2	Yes	No
	2020-02-06	2020-02-07		2	No	Yes
	2020-02-06	2020-02-06		2	No	Yes
	2020-02-06	2020-02-10		3	No	Yes
	2020-02-06	2020-02-11		2	No	No
	2020-02-06	2020-02-11		2	No	No
	2020-02-06	2020-02-11		2	No	No
	2020-02-06	2020-02-11		3	No	No
	2020-02-06	2020-02-08		2	Yes	Yes
	2020-02-06	2020-02-11		3	Yes	No
	2020-02-06	2020-02-11		3	No	Yes
	2020-02-06	2020-02-11		3	No	No
	2020-02-06	2020-02-11		2	No	No
	2020-02-06	2020-02-11		2	Yes	No
	2020-02-06	2020-02-06		2	No	Yes
	2020-02-06	2020-02-08		2	Yes	No
	2020-02-06	2020-02-06		2	Yes	No
	2020-02-06	2020-02-06		3	No	No
	2020-02-06	2020-02-11		2	No	No
	2020-02-06	2020-02-07		4	No	Yes
	2020-02-06	2020-02-11		3	No	Yes
	2020-02-06	2020-02-11		3	No	No
	2020-02-06	2020-02-11		2	No	No
2020-01-21	2020-02-07	2020-02-10	No	4	Yes	Yes
2020-01-23	2020-02-07	2020-02-11	No	4	Yes	Yes
2020-01-23	2020-02-07	2020-02-11	No	2	Yes	Yes
2020-01-29	2020-02-07	2020-02-14	No	1	Yes	Yes
	2020-02-07	2020-02-07		3	Yes	Yes
	2020-02-07	2020-02-10		3	Yes	No
	2020-02-07	2020-02-07		2	Yes	No
	2020-02-07	2020-02-12		3	No	Yes
	2020-02-07	2020-02-12		1	No	No
	2020-02-07	2020-02-11		4	No	Yes
	2020-02-07	2020-02-12		4	No	No
	2020-02-07	2020-02-08		3	Yes	Yes
	2020-02-07	2020-02-14		2	No	Yes
	2020-02-07	2020-02-08		4	No	Yes
	2020-02-07	2020-02-09		3	No	Yes
	2020-02-07	2020-02-12		2	No	No
	2020-02-07	2020-02-12		1	No	No
	2020-02-07	2020-02-12		3	No	No
	2020-02-07	2020-02-12		2	No	No
	2020-02-07	2020-02-08		2	No	Yes
	2020-02-07	2020-02-08		3	No	Yes
	2020-02-07	2020-02-09		4	No	Yes
	2020-02-07	2020-02-10		4	No	Yes
2020-01-24	2020-02-08	2020-02-09	No	3	Yes	Yes
2020-01-25	2020-02-08	2020-02-10	No	2	Yes	Yes
2020-01-22	2020-02-08	2020-02-11	No	4	Yes	Yes
2020-01-24	2020-02-08	2020-02-13	No	4	Yes	Yes
2020-01-22	2020-02-08	2020-02-14	No	2	Yes	Yes
2020-01-31	2020-02-08	2020-02-11	No	2	Yes	Yes
	2020-02-08	2020-02-08		3	Yes	No
	2020-02-08	2020-02-09		3	Yes	No
	2020-02-08	2020-02-13		4	Yes	No
	2020-02-08	2020-02-13		2	No	No
	2020-02-08	2020-02-11		2	No	Yes
	2020-02-08	2020-02-08		2	No	Yes
	2020-02-08	2020-02-08		2	No	Yes
	2020-02-08	2020-02-13		3	No	No
	2020-02-08	2020-02-08		4	No	Yes
	2020-02-08	2020-02-12		4	Yes	Yes
	2020-02-08	2020-02-11		3	No	Yes
	2020-02-08	2020-02-13		4	No	No
	2020-02-08	2020-02-12		1	No	Yes
	2020-02-08	2020-02-12		3	Yes	Yes
	2020-02-08	2020-02-11		2	No	Yes
	2020-02-08	2020-02-13		3	No	Yes
	2020-02-08	2020-02-08		1	No	Yes
	2020-02-08	2020-02-08		3	No	Yes
	2020-02-08	2020-02-11		3	No	Yes
	2020-02-08	2020-02-11		4	No	Yes
2020-01-25	2020-02-09	2020-02-10	No	4	Yes	Yes
2020-01-24	2020-02-09	2020-02-11	No	3	Yes	Yes
2020-01-24	2020-02-09	2020-02-11	No	3	Yes	Yes
2020-01-23	2020-02-09	2020-02-11	No	4	Yes	Yes
2020-01-22	2020-02-09	2020-02-11	No	3	Yes	Yes
	2020-02-09	2020-02-12		2	Yes	Yes
	2020-02-09	2020-02-13		2	Yes	Yes
	2020-02-09	2020-02-14		2	Yes	Yes
	2020-02-09	2020-02-11		1	Yes	No
	2020-02-09	2020-02-09		3	Yes	No
	2020-02-09	2020-02-11		3	Yes	Yes
	2020-02-09	2020-02-09		1	Yes	No
	2020-02-09	2020-02-09		4	Yes	No
	2020-02-09	2020-02-09		2	Yes	No
	2020-02-09	2020-02-09		1	No	Yes
	2020-02-09	2020-02-10		4	No	Yes
	2020-02-09	2020-02-10		3	No	Yes
	2020-02-09	2020-02-12		4	Yes	Yes
	2020-02-09	2020-02-14		3	Yes	No
	2020-02-09	2020-02-11		4	No	Yes
	2020-02-09	2020-02-09		2	No	Yes
2020-01-24	2020-02-10	2020-02-10	No	2	Yes	Yes
2020-01-26	2020-02-10	2020-02-11	No	3	Yes	Yes
2020-01-25	2020-02-10	2020-02-11	No	3	Yes	Yes
2020-01-25	2020-02-10	2020-02-11	No	1	Yes	Yes
	2020-02-10	2020-02-12		3	Yes	Yes
	2020-02-10	2020-02-13		2	Yes	Yes
	2020-02-10	2020-02-14		2	Yes	Yes
	2020-02-10	2020-02-10		2	Yes	No
	2020-02-10	2020-02-10		2	Yes	No
	2020-02-10	2020-02-10		2	Yes	No
	2020-02-10	2020-02-10		1	Yes	No
	2020-02-10	2020-02-10		2	Yes	No
	2020-02-10	2020-02-10		1	Yes	No
	2020-02-10	2020-02-10		3	Yes	No
	2020-02-10	2020-02-10		2	Yes	No
	2020-02-10	2020-02-10		2	Yes	No
	2020-02-10	2020-02-10		3	Yes	No
	2020-02-10	2020-02-10		2	Yes	No
	2020-02-10	2020-02-10		2	Yes	No
	2020-02-10	2020-02-10		4	Yes	No
	2020-02-10	2020-02-10		4	Yes	No
	2020-02-10	2020-02-10		2	Yes	No
	2020-02-10	2020-02-13		2	No	Yes
	2020-02-10	2020-02-15		2	Yes	No
	2020-02-10	2020-02-12		3	No	Yes
	2020-02-10	2020-02-10		2	Yes	Yes
	2020-02-10	2020-02-10		2	Yes	Yes
	2020-02-10	2020-02-09		3	Yes	Yes
	2020-02-10	2020-02-09		2	Yes	Yes
	2020-02-10	2020-02-15		3	No	No
	2020-02-10	2020-02-10		1	No	No
2020-01-28	2020-02-11	2020-02-12	No	2	Yes	Yes
2020-01-30	2020-02-11	2020-02-12	No	2	Yes	Yes
	2020-02-11	2020-02-13		2	Yes	Yes
	2020-02-11	2020-02-13		3	Yes	Yes
	2020-02-11	2020-02-12		2	Yes	No
	2020-02-11	2020-02-12		2	Yes	No
	2020-02-11	2020-02-12		2	Yes	No
	2020-02-11	2020-02-12		2	Yes	No
	2020-02-11	2020-02-12		2	Yes	No
	2020-02-11	2020-02-11		2	Yes	No
	2020-02-11	2020-02-11		1	Yes	No
	2020-02-11	2020-02-12		3	Yes	No
	2020-02-11	2020-02-13		4	Yes	No
	2020-02-11	2020-02-11		2	Yes	No
	2020-02-11	2020-02-11		2	Yes	No
	2020-02-11	2020-02-13		2	Yes	No
	2020-02-11			3	No	Yes
	2020-02-11			3	No	No
	2020-02-11	2020-02-12		1	Yes	Yes
	2020-02-11	2020-02-16		3	No	No
	2020-02-11	2020-02-12		3	No	Yes
	2020-02-11	2020-02-16		3	No	No
	2020-02-11	2020-02-16		3	Yes	No
	2020-02-11	2020-02-11		3	No	Yes
2020-02-01	2020-02-12	2020-02-13	No	2	Yes	Yes
	2020-02-12	2020-02-12		2	Yes	No
	2020-02-12	2020-02-13		4	Yes	Yes
	2020-02-12	2020-02-12		3	Yes	No
	2020-02-12	2020-02-12		3	Yes	No
	2020-02-12	2020-02-12		1	Yes	No
	2020-02-12	2020-02-12		2	Yes	No
	2020-02-12	2020-02-12		2	Yes	No
	2020-02-12	2020-02-12		1	Yes	No
	2020-02-12	2020-02-14		4	Yes	No
	2020-02-12	2020-02-12		3	Yes	No
	2020-02-12			3	No	Yes
	2020-02-13	2020-02-18		3	Yes	Yes
	2020-02-13	2020-02-13		3	Yes	No
	2020-02-13	2020-02-13		1	Yes	No
	2020-02-13	2020-02-15		4	Yes	Yes
	2020-02-13	2020-02-14		1	Yes	No
2020-01-28	2020-02-14	2020-02-16	No	1	Yes	Yes
2020-01-26	2020-02-14	2020-02-14	No	1	Yes	No
	2020-02-14	2020-02-14		3	Yes	No
	2020-02-14	2020-02-14		2	No	Yes
	2020-02-14	2020-02-15		2	No	Yes
	2020-02-14	2020-02-13		3	No	Yes
	2020-02-15	2020-02-15		4	Yes	No
	2020-02-15	2020-02-15		2	Yes	No
	2020-02-15	2020-02-15		4	Yes	No
	2020-02-15	2020-02-15		1	Yes	No
	2020-02-15	2020-02-15		4	Yes	No
	2020-02-15	2020-02-15		2	Yes	No
	2020-02-15	2020-02-15		4	Yes	No
	2020-02-16	2020-02-02		2	No	Yes
	2020-02-17	2020-02-17		3	Yes	No
	2020-02-17	2020-02-17		2	Yes	No
	2020-02-19	2020-02-19		2	Yes	No
